# Supplementary material for: Accumulation of dually targeted StGPT1 in chloroplasts mediated by StRFP1, an E3 ubiquitin ligase, enhances plant immunity
Source: Hortic Res. 2024 Aug 30;11(11):uhae241. doi: 10.1093/hr/uhae241 (PMC11540758; doi:10.1093/hr/uhae241)
Supplement: Web_Material_uhae241 [file web_material_uhae241.zip]

Archive with 1 entries (1 files):
- Supplimental  Information.pdf
